# Supplementary material for: Antiproliferative and Cytotoxic Cytochalasins from Sparticola triseptata Inhibit Actin Polymerization and Aggregation
Source: J Fungi (Basel). 2022 May 25;8(6):560. doi: 10.3390/jof8060560 (PMC9225350; doi:10.3390/jof8060560)
Supplement: Supplementary file 1 [file jof-08-00560-s001.zip]

Archive with 1 entries (1 files):
- jof-1723539-supplementary.pdf
